# Supplementary material for: Effect of pathological heterogeneity on shear wave elasticity imaging in the staging of deep venous thrombosis
Source: PLoS One. 2017 Jun 14;12(6):e0179103. doi: 10.1371/journal.pone.0179103 (PMC5470690; doi:10.1371/journal.pone.0179103)
Supplement: S1 Table — (XLSX) [file pone.0179103.s001.xlsx]

## Sheet: Elasticity
Date	No.	Length(cm)	Width(cm)	MEAN	Head	Body	Tail	SD	Head	Body	Tail
Day 1	8	2.46	0.42		1.68	3.8	2.2		1.43	1.43	1.45
	9	2.76	0.42		2	3	1.63		1.03	1.17	1.27
	11	2.39	0.34		2.17	3.33	1.83		0.8	1.57	0.57
	12	4.98	0.43		1.8	3.03	1.2		0.83	1.33	0.6
	13	2.88	0.31		1.9	3.37	1.63		0.47	0.83	0.4
	15	4.07	0.58		1.33	3.13	1.83		0.73	1.3	0.9
	17	4.42	0.5		1.9	2.8	1.67		1.47	1.73	0.83
	18	4.81	0.43		2.16	2.85	2.47		2.53	0.93	1.3
	19	4.13	0.48		2.67	3.77	1.53		1.2	1	0.87
	20	4.63	0.42		2.37	5.4	2.73		3.3	0.87	1.9
	21	3.83	0.51		2	3.2	1.77		0.7	0.6	0.93
	22	6.43	0.61		1.84	2.77	1.7		1.03	1.47	0.9
	23	4.23	0.35		2.03	3.23	1.77		1.07	2.23	0.8
	29	6.3	0.53		1.93	3.1	1.7		1.33	1.4	1.23
	30	3.67	0.55		2.03	3.2	1.97		1.3	0.97	0.97
	31	4.36	0.48		2	3.6	1.57		1.47	0.37	1.03
	34	4.98	0.52		2.37	2.8	1.13		1	0.73	0.63
	38	4.28	0.47		1.7	2.77	1.47		0.83	1.07	0.67
	43	4.4	0.46		2.23	2.73	2.17		0.67	1	0.6
	44	4.28	0.43		2.27	3.6	1.83		1.03	1.5	0.6
	49	4.42	0.49		1.8	3.2	1.77		0.33	2.1	1.03
	24	4	0.48		1.97	3.27	1.87		1.13	1.5	1.1
Day 2	8	3.44	0.39		2.8	5.13	1.84		0.7	1.47	0.9
	10	3.76	0.45		2.75	3.88	1.93		0.74	1.32	0.85
	11	3.78	0.36		3.13	4.3	3.06		0.97	1.67	0.67
	12	4.6	0.43		2.07	2.97	1.83		0.5	1.4	0.7
	15	3.85	0.55		2.06	4.32	1.75		1.07	1.56	1.15
	17	4.44	0.53		2.23	3.04	2.13		1.64	1.18	1.79
	18	4.73	0.45		2.52	3.84	3.04		1.95	1.43	1.64
	19	4.63	0.53		2.85	4.57	1.78		1.16	1.58	1.43
	20	4.3	0.43		3.35	4.84	2.98		2.23	1.35	1.57
	21	4.43	0.52		2.56	3.78	1.86		1.17	0.97	1.31
	34	4.52	0.48		2.58	3.25	1.43		1.34	1.65	0.87
	35	4.4	0.46		2.71	4.6	2.15		1.13	0.8	0.67
	36	4.22	0.42		1.28	2.19	1.02		1.43	1	0.67
	37	4.39	0.52		1.97	3.03	1.06		1.03	1.2	0.67
	49	4.64	0.47		2.67	3.8	2.63		1.43	1.3	1.67
	53	4.43	0.44		3.09	3.72	1.77		2.33	2.07	1.13
	55	4.12	0.47		2.77	4.09	1.67		1.33	1.4	1.07
Day 3	7	2.73	0.34		3.15	4.13	3.07		1.17	1.6	1.07
	11	4.08	0.4		3.3	4.43	4.3		1.27	2	0.87
	12	4.98	0.43		2.9	5.07	2.73		1	1.6	0.9
	15	3.27	0.5		3.33	5.27	3.53		1.27	1.73	2.17
	17	4.42	0.58		2.83	4.13	3.47		0.93	1.57	1.03
	18	4.58	0.43		2.73	5.53	2.77		1.5	1.13	1
	19	4.47	0.56		4.11	6.07	2.63		1.47	2.27	1.37
	20	3.87	0.44		4.23	6.4	3.53		3.03	1.07	2.17
	21	4.95	0.52		3.1	5.17	2.73		1.77	2.3	1.67
	22	6.05	0.52		2.83	4.83	2.87		1.6	3.27	1.3
	23	4.4	0.39		3.43	4.97	3.2		0.97	2.1	0.77
	38	4.38	0.5		3.2	4.37	3.1		1.33	2.43	0.9
	49	4.01	0.39		4.47	5.17	3.77		0.63	0.6	1.03
	54	4.32	0.48		2.83	4.13	3.33		2	1.97	2.07
Day 4	4	3.53	0.47		5.13	6.1	4		1.24	1.6	1.7
	5	4.16	0.38		5.76	6.88	4.61		3.13	2.5	2.77
	6	3.1	0.38		6.78	8.39	4.41		1.83	1.5	1.5
	7	2.65	0.32		5.87	7.43	5.03		0.89	1.88	1.56
	11	4.61	0.34		5.07	7.67	4.31		2.07	1.7	2.5
	12	4.67	0.42		4.51	5.54	3.78		1.24	1.16	1.27
	15	2.65	0.51		5.66	7.49	4.78		0.95	1.14	1.93
	17	4.4	0.58		5.13	6.81	4.74		1.31	1.85	1.66
	18	4.34	0.42		4.61	6.14	3.95		1.64	1.58	1.32
	19	4.26	0.51		5.97	7.64	4.84		1.89	2.05	1.63
	21	4.13	0.37		4.83	6.42	4.38		2.07	1.4	1.97
	35	4.5	0.36		4.54	5.77	4.01		1.13	1.77	2.23
	36	3.56	0.42		5.5	6.83	5.09		2.2	1.43	0.87
	37	4.27	0.5		5.34	6.57	4.73		1.8	1.53	1.1
	50	3.87	0.35		4.98	6.04	3.96		1.54	1.78	1.43
	53	4	0.48		4.53	6.43	4.82		2.67	1.63	1.2
	55	4.53	0.53		4.87	5.92	3.63		1.77	2.33	2.3
Day 5	3	4.21	0.29		5.72	7.4	4.47		0.7	0.83	0.93
	4	3.7	0.38		6.32	8.53	4.37		1.87	2.3	1.33
	5	4.21	0.43		5.97	8.1	4.95		1.77	1.1	1.65
	11	2.08	0.36		5.87	8.4	5.13		2	2.7	1.97
	12	4.2	0.4		5.08	6.07	4		2.4	1.87	0.97
	15	1.94	0.52		5.03	8.07	5.07		2.53	2.37	2.07
	17	4.18	0.57		6.37	7.9	4.67		1.83	1.97	1.4
	18	4.17	0.42		4.87	7.2	4.33		2.23	2.37	1.97
	19	4.15	0.49		6.27	8.03	4.33		2.1	2.93	2.37
	20	3.75	0.43		6.1	8.13	5.07		2.4	2.67	2.03
	21	4.91	0.62		5.57	7.7	5.5		1.7	2.27	2.27
	23	3.7	0.29		5.37	8.03	5.03		1.67	2.13	2.63
	29	4.2	0.33		6.17	7.33	4.3		2	2.37	2.13
	30	3.58	0.5		6.1	8.1	4.7		3.03	1.47	1.97
	31	4.82	0.52		6.07	8.67	4.7		1.07	1.9	1.47
	38	4.98	0.39		5.9	8.03	4.27		0.93	1.37	2.1
	43	3.92	0.46		5.13	7.37	5.47		1.8	0.87	1.27
	44	4.52	0.28		5.73	8.27	4.8		3.23	1.5	2.57
	46	2.14	0.35		7.67	9.27	4.3		2.27	2.53	2.3
Day 6	4	3.22	0.34		6.77	9	4.77		1.8	0.7	1.23
	5	3.32	0.39		7.7	8.8	5.17		2.6	2.6	2.93
	6	2.14	0.35		8.45	9.89	5.24		2.27	2.53	2.3
	11	1.53	0.33		6.84	10.01	5.78		1.57	2.14	1.49
	12	3.79	0.34		6.28	7.73	5.06		2.02	1.53	1.75
	15	1.76	0.47		7.68	9.35	6.54		1.97	2.05	0.98
	17	3.43	0.58		7.29	8.95	5.88		1.32	1.68	1.07
	18	3.56	0.37		6.61	7.9	4.81		1.92	2.05	1.58
	19	3.76	0.48		6.83	9.15	5.8		1.46	2.17	1.8
	20	3.45	0.41		6.62	7.78	5.18		1.98	2.09	2.13
	21	4.54	0.58		5.93	7.26	4.87		2.04	2.35	2.03
	35	4.5	0.36		7.3	8.67	5.63		2.87	0.7	2.27
	36	3.24	0.38		6.97	8.73	6.7		1.87	1.5	2.1
	37	4.16	0.45		6.93	8.73	5.93		2.73	2.03	2.13
	45	4.21	0.42		8.81	9.84	7.24		2.14	1.88	1.75
Day 7	5	2.52	0.37		7.2	10.53	6.07		2.87	3.47	2.57
	11	0.85	0.28		7.43	13.43	7		3	2.47	3.5
	12	3.44	0.29		7.17	9.1	6.17		2.07	3.77	2.5
	15	1.61	0.42		10.4	11.03	7.43		1.5	1.67	1.97
	17	2.54	0.56		8.17	10.57	7.07		1.97	2.13	1.1
	18	2.32	0.3		8.03	9.8	5.67		2.43	1.87	2.33
	19	3.18	0.47		7.7	10.17	6.77		2	2.43	1.57
	20	3.1	0.39		7.8	9.13	5		1.5	1.63	1.4
	21	4.19	0.55		6.8	9.9	6.5		2.27	3.9	1.83
	23	1.88	0.37		6.73	10.1	6.43		1.67	2.73	1.9
	29	3.14	0.33		6.87	10	6.13		2.1	2	2.3
	30	3.47	0.43		8.6	9.87	6.9		4.13	3.23	1.77
	31	3.11	0.45		8.4	9.03	7.6		2.33	2.03	3.43
	42	4.76	0.39		8.6	9.77	6.83		2.83	1.87	1
	43	3.39	0.4		7.27	10.67	6.8		1.07	3.83	2.53
Day 8	11	0.75	0.25		10.36	13.17	8.31		2.12	1.89	2.25
	12	3.02	0.29		7.82	10.37	7.95		2.14	2.38	1.86
	15	1.47	0.4		9.86	10.87	6.94		1.85	2.02	1.53
	17	2.34	0.52		8.74	10.81	7.34		1.24	1.67	2.42
	18	2.16	0.27		9.3	10.57	7.42		2.13	1.59	1.87
	19	2.24	0.43		8.35	11.56	7.72		2.57	1.97	2.15
	20	3.17	0.39		7.71	9.86	6.34		2.13	1.48	1.17
	21	3.92	0.55		7.63	10.17	6.87		1.76	2.23	2.05
	23	1.43	0.28		8.12	11.49	7.04		1.74	2.35	1.36
	33	3.56	0.42		10.71	13.45	8.67		1.21	2.15	1.65
	35	3.79	0.25		9.03	10.52	7.37		1.67	1.57	1.13
	36	2.21	0.38		8.87	11.02	7.27		2	0.57	1.9
	37	3.36	0.4		8.87	11.13	7.5		1.83	1.93	1.63
	47	1.58	0.26		8.67	12.37	8.4		2.17	1	0.37
Day 9	11	0.68	0.2		11.9	13.5	8.73		0.87	1.53	3.83
	12	2.24	0.27		9.5	12.1	8.4		2.43	0.67	1.43
	15	1.35	0.37		10.57	11.07	6.57		2	2.93	2.9
	17	2.15	0.45		9.8	11.1	7.93		1.63	2.53	1.17
	18	1.89	0.21		10.07	10.8	6.93		1.83	0.7	2.8
	19	1.8	0.45		9.33	13.53	9.03		3.23	2.9	3.1
	20	3.23	0.38		8.8	10	5.77		1.8	0.63	1.17
	21	3.89	0.55		9.43	10.9	7.03		1.9	1.9	2.43
	23	1.28	0.27		8.93	12.33	7.43		1.13	1.5	1.9
	29	3.1	0.31		11.53	13.57	7.9		1.7	2.47	1.17
	30	2.54	0.41		10	13.13	8.17		0.57	2.7	1.83
	31	2.56	0.42		10.07	12.13	7.27		1	1.2	1.1
	25	2.56	0.42		10.4	13.23	8.33		2.1	3.17	1.17
	38	3.66	0.35		9.73	11.93	8.4		2.57	2.13	1.77
Day 10	1	2.65	0.35		9.51	13.36	8.15		1.24	1.87	1.75
	11	0.52	0.16		11.86	14.15	10.36		1.27	1.85	2.46
	12	2.32	0.28		9.86	12.89	9.34		1.81	1.23	1.75
	15	1.17	0.32		11.76	13.14	8.36		1.68	2.05	1.27
	17	1.45	0.48		10.95	13.17	8.14		1.18	2.71	0.87
	18	1.88	0.2		10.88	12.35	8.27		1.25	1.36	2.03
	20	3.16	0.36		9.57	11.42	6.32		2.06	1.83	1.58
	21	3.73	0.52		9.87	13.67	8.26		1.74	2.05	1.83
	31	3.12	0.43		12.06	16.06	9.64		2.17	2.46	1.85
	35	3.31	0.25		11.13	13.43	8.03		3.27	1.53	2.7
	37	3.29	0.31		9.9	13.3	8.8		2.43	2.77	2.5
	51	2.78	0.28		8.83	13.44	7.31		1.78	0.97	1.53
Day 11	12	2.3	0.27		10.37	13.97	10.33		0.5	1.1	0.8
	15	1.03	0.25		12.07	13.17	8.7		1.23	2.2	0.4
	17	1.03	0.51		11.7	13.37	8.97		1.7	1.2	0.93
	18	1.85	0.2		11.17	12.87	8.7		1.53	0.97	0.87
	20	3.09	0.34		10.43	11.77	6.3		1.63	2.13	3.53
	21	3.65	0.47		10.47	13.97	8.9		2.13	3.57	0.67
	27	0.4	0.15		11.93	13.83	11.9		0.53	0.73	0.37
	28	3.07	0.25		12.97	15.2	9.4		0.7	1.7	1.7
	30	2.45	0.41		13.97	16.43	9.5		2.43	2.47	1.8
	56	1.63	0.19		10	12	8.27		1.8	1.8	1.83
Day 12	12	2	0.27		11.17	13.78	10.44		1.28	1.09	0.57
	15	1.01	0.29		12.92	14.02	10.42		1.07	1.11	0.33
	17	0.82	0.48		12.15	14.65	10.33		1.41	1.67	1.88
	18	1.66	0.22		11.76	13.1	9.02		1.34	1.48	1.17
	20	2.78	0.38		11.09	12.56	7.04		1.79	1.38	2.56
	21	3.13	0.46		11.12	14.68	9.24		1.89	2.62	1.34
	29	2.76	0.22		13.52	15.69	9.97		1.23	2.13	1.67
	32	2.04	0.27		10.92	11.39	7.91		0.95	1.32	1.03
	35	3.02	0.32		12.14	13.45	8.85		0.31	0.8	1.57
	37	3.1	0.29		11.74	14.81	10.41		1.33	0.53	0.93
Day 13	12	1.84	0.32		12.03	15.07	11.13		2.67	1.1	0.8
	15	0.93	0.33		14.73	15.38	12.29		1.27	0.37	1.43
	17	0.61	0.42		12.56	14.48	11.26		3.6	1.93	3.2
	18	1.53	0.21		12.02	13.23	9.27		1.87	1.38	0.97
	20	2.63	0.35		11.59	13.19	8.71		1.65	1.83	1.55
	21	2.56	0.45		11.98	14.77	10.17		1.54	2.12	1.21
	29	2.32	0.21		13.89	15.92	11.23		1.84	1.59	1.05
	32	1.96	0.27		11.28	13.44	9.78		1.13	1.54	1.34
	35	2.98	0.28		12.54	14.19	9.75		0.78	1.07	0.85
	37	2.97	0.25		12.68	16.13	12.08		2.17	1.24	1.23
Day 14	12	1.54	0.27		12.67	16.23	11.73		2.73	1.83	1.13
	15	0.72	0.32		16.23	17.96	12.03		3	2.57	0.7
	17	0.6	0.38		14.77	18	12.11		2.13	1.87	1.23
	18	1.51	0.2		11.83	13.57	9.67		0.67	1.13	0.7
	20	2.5	0.36		12.33	13.47	7.53		2.33	1.17	2.73
	21	2.09	0.43		12.23	15.47	10.2		2.83	2	2.53
	29	2.14	0.19		14.43	16.3	10.83		1.8	1.57	0.43
	32	1.86	0.26		11.82	13.86	8.9		1.25	1.08	0.78
	35	2.93	0.22		12.7	14.83	9.63		0.57	0.77	0.5
	37	2.87	0.22		13.93	19.37	12.43		3.27	1.8	0.87
