# Supplementary material for: Effect of pathological heterogeneity on shear wave elasticity imaging in the staging of deep venous thrombosis
Source: PLoS One. 2017 Jun 14;12(6):e0179103. doi: 10.1371/journal.pone.0179103 (PMC5470690; doi:10.1371/journal.pone.0179103)
Supplement: S2 Table — Rr, region of red containing RBCs and platelet trabecula; Rp, region of pink containing fibrin; Rb, region of blue containing the nucleus and calcium salt deposition. (XLSX) [file pone.0179103.s002.xlsx]

## Sheet: Sheet1
Nomber/date	Head			Body			Tail
	Rr	Rp	Rb	Rr	Rp	Rb	Rr	Rp	Rb
13—1	93.93	4.38	1.69	88.73	8.2	3.07	94.07	4.85	1.08
24—1	92.86	5.31	1.83	95	3.53	1.47	96.84	2.27	0.89
9—1	92.71	5.79	1.5	94.55	4.24	1.2	96.08	2.97	0.95
8—2	97.02	2.47	0.51	95.75	3.54	0.71	92.63	6.27	1.1
10—2	94.64	4.35	1.01	96.18	3.05	0.77	94.37	4.55	1.08
34—2	95.65	3.17	1.18	97.21	1.99	0.8	96.37	2.68	0.95
22—3	97.96	0.72	1.32	98.62	0.56	0.83	93.76	4.24	2
49—3	95.79	2.04	2.17	97.19	2.26	0.55	94.36	3.7	1.94
54—3	90.01	2.84	7.15	90.58	7.38	2.04	91.38	6.61	2.01
7—4	84.87	10.03	5.1	59.65	33.83	6.52	69.41	22.21	8.37
50—4	77.46	10.23	12.31	83.43	15.24	1.33	73.42	18.29	8.29
53—4	91.5	7.36	1.14	87.43	10.14	2.43	92.7	5.87	1.43
3—5	78.68	15.41	5.91	73.23	23.42	3.35	67.41	26.54	6.05
44—5	81.72	16.49	1.79	80.22	19.3	0.48	77.44	16.38	6.18
46—5	76.06	11.8	12.14	58.96	28.26	12.78	63.11	30.7	6.19
4—6	73.08	20.87	6.05	49.83	43.46	6.7	60.42	34.56	5.02
6—6	62.12	21.99	15.89	74.04	21.68	4.28	45.06	43.36	11.58
45—6	82.03	16.66	1.31	71.96	24.57	3.47	72.78	24.44	2.78
5—7	43.58	35.22	21.2	25.58	64.29	10.13	23.69	69.45	6.87
42—7	65.92	25.42	8.66	66.75	27.51	5.74	29.54	61.89	8.57
43—7	47.9	34.01	18.09	43.13	47.75	9.12	55.63	40.26	4.11
36—8	38.87	55.62	5.51	33.92	58.41	7.67	31.25	58.78	9.97
47—8	60.59	11.12	28.29	62.66	29.33	8.01	59.43	17.71	22.86
33—8	19.65	68.59	11.76	29.98	46.75	23.27	11.59	60.92	27.49
38—9	75.77	20.58	3.65	38.78	43.78	17.43	20.61	37.55	41.84
19—9	36.99	51.86	11.15	16.63	68.06	15.31	11.58	54.45	33.98
25—9	55.9	25.84	18.26	66.76	29.55	3.69	73.4	17.45	9.15
51—10	50.26	28.32	21.42	33.94	39.91	26.15	46.57	38.78	14.65
1—10	49.4	41.88	8.72	9.77	49.14	41.08	17.03	47.65	35.32
31—10	80.6	16.22	3.18	80.04	18.35	1.61	84.26	14.18	1.56
27—11	47.39	42.17	10.44	50.7	34.54	14.76	74.2	16.37	9.43
30—11	80.02	15.13	4.85	80.38	13.69	5.93	79.7	18.46	1.84
56—11	83.28	15.47	1.25	87.64	10.63	1.73	29.57	43.19	27.24
37—14	58	22.79	19.21	30.07	37.06	32.87	49.78	38.04	12.18
35—14	4.29	32.72	62.99	46.59	27.52	25.89	2.48	16.14	81.38
32—14	42.12	28.17	29.71	72.14	16.23	11.63	57.05	23.88	19.07
